# Supplementary material for: Trajectory of Spike-Specific B Cells Elicited by Two Doses of BNT162b2 mRNA Vaccine
Source: Cells. 2023 Jun 23;12(13):1706. doi: 10.3390/cells12131706 (PMC10340653; doi:10.3390/cells12131706)
Supplement: Supplementary file 1 [file cells-12-01706-s001.zip]

Archive with 1 entries (1 files):
- cells-2421791-supplementary.pdf
